# Supplementary material for: Transformation of Lignin Under Protection Strategies: Catalytic Oxidation and Depolymerization by Polyoxometalates Catalysts
Source: Polymers (Basel). 2024 Dec 13;16(24):3480. doi: 10.3390/polym16243480 (PMC11677733; doi:10.3390/polym16243480)
Supplement: Supplementary file 1 [file polymers-16-03480-s001.zip]

Archive with 1 entries (1 files):
- polymers-3324530-supplementary.pdf
